# Supplementary material for: Spatial lipidomic profiling of cutaneous melanoma using electroporation‐based biopsy reveals subtype‐specific metabolic alterations
Source: Bioeng Transl Med. 2026 Apr 16;11(4):e70132. doi: 10.1002/btm2.70132 (PMC13327603; doi:10.1002/btm2.70132)
Supplement: Supplementary file 1 — Table S1. List of all identified lipids in all samples including their intensity. [file BTM2-11-e70132-s001.xlsx]

## Sheet: sheet1
Metabolite.ID	RT	CalcMz	Formula	Name	Adduct	Level	Lipid.Group	Fatty.Acid	FA1	FA2	FA3	KEGG.ID	HMDB.ID	Category	Main.Class	Sub.Class	Super.Pathway	Sub.Pathway	Pathway	Margins_1	Margins_10	Margins_11	Margins_12	Margins_13	Margins_14	Margins_15	Margins_16	Margins_17	Margins_18	Margins_19	Margins_2	Margins_20	Margins_21	Margins_22	Margins_3	Margins_4	Margins_5	Margins_6	Margins_7	Margins_8	Margins_9	Melanoma_1	Melanoma_10	Melanoma_11	Melanoma_12	Melanoma_13	Melanoma_14	Melanoma_15	Melanoma_16
1.04_564.331604	1.04	564.331	C27 H51 O9 N1 P1	LPC(18:2)	M+HCOO	A	LPC(18:2)	(18:2)	(18:2)	NA	NA	NA	NA	Glycerophospholipids,GP	P-Choline	LPC	NA	NA	NA	1.75444e-08	3.11489e-08	1.57912e-08	1.76737e-08	5.96418e-09	2.18989e-08	1.97872e-08	2.09715e-08	1.42941e+06	1.66101e-08	1.47426e-08	2.3069e-08	1.62559e-08	1.45836e-08	3.00518e-08	2.33731e-08	1.616e-08	1.78054e-08	2.13596e-08	1.74178e-08	1.78722e-08	1.9057e-08	2.25433e-08	2.74442e-08	1.60662e-08	1.72939e-08	2.49022e-08	1.74807e-08	1.9771e-08	1.61129e-08
1.21_540.33023025	1.21	540.331	C25 H51 O9 N1 P1	LPC(16:0)	M+HCOO	A	LPC(16:0)	(16:0)	(16:0)	NA	NA	NA	NA	Glycerophospholipids,GP	P-Choline	LPC	NA	NA	NA	4.64765e-09	8.38603e-09	687167	411563	519572	5.84008e-09	476480	5.61951e-09	2.69651e+06	788539	1.12663e+06	6.25523e-09	1.02549e+06	468727	8.14262e-09	6.27365e-09	4.37101e-09	1.02661e+06	5.80066e-09	4.62489e-09	4.70504e-09	5.08736e-09	6.12524e-09	7.34058e-09	4.34961e-09	1.43667e+06	6.71321e-09	4.63625e-09	5.31103e-09	470282
1.27_566.347229	1.27	566.346	C27 H53 O9 N1 P1	LPC(18:1)	M+HCOO	A	LPC(18:1)	(18:1)	(18:1)	NA	NA	C04230	HMDB0010385	Glycerophospholipids,GP	P-Choline	LPC	Lipid metabolism	Glycerophospholipid metabolism	map00564 Glycerophospholipid metabolism; map05231 Choline metabolism in cancer;	1.75444e-08	3.11489e-08	1.57912e-08	1.76737e-08	5.96418e-09	2.18989e-08	1.97872e-08	2.09715e-08	1.37533e+06	1.66101e-08	1.47426e-08	2.3069e-08	1.62559e-08	1.45836e-08	3.00518e-08	2.33731e-08	1.616e-08	1.78054e-08	2.13596e-08	1.74178e-08	1.78722e-08	1.9057e-08	2.25433e-08	2.74442e-08	1.60662e-08	1.72939e-08	2.49022e-08	1.74807e-08	1.9771e-08	1.61129e-08
1.65_568.362817	1.65	568.362	C27 H55 O9 N1 P1	LPC(18:0)	M+HCOO	A	LPC(18:0)	(18:0)	(18:0)	NA	NA	NA	NA	Glycerophospholipids,GP	P-Choline	LPC	NA	NA	NA	1.75444e-08	3.11489e-08	1.57912e-08	1.76737e-08	1.02237e+06	2.18989e-08	1.97872e-08	2.09715e-08	4.13588e+06	1.66101e-08	1.94681e+06	2.3069e-08	2.15501e+06	1.45836e-08	3.00518e-08	2.33731e-08	1.616e-08	1.91088e+06	2.13596e-08	1.74178e-08	1.78722e-08	1.9057e-08	2.25433e-08	2.74442e-08	1.60662e-08	2.22002e+06	2.49022e-08	1.74807e-08	1.9771e-08	1.61129e-08
10_844.737696	10	844.739	C53 H98 O6 N1	TG(16:1_16:1_18:2)	M+NH4	A	TG(50:4)	(16:1_16:1_18:2)	(16:1)	(16:1)	(18:2)	NA	NA	Glycerolipids,GL	Neutral glycerolipid	TG	NA	NA	NA	9.82772e+06	2.74446e+06	5.17656e+08	4.5278e+06	7.91771e+06	5.2504e+06	1.94198e+06	2.51047e+07	1.48295e+07	4.2978e+06	2.74819e+07	5.28877e+06	2.51014e+06	5.21247e+06	3.67588e+06	4.25157e+06	7.97198e+07	2.9011e+07	2.23139e+06	1.69669e+08	2.11985e+07	8.51016e+06	5.22288e+06	8.79173e+06	3.64411e+08	3.11815e+06	7.83828e+06	7.58176e+07	5.64037e+06	2.23889e+07
10.05_870.754154361111	10.05	870.755	C55 H100 O6 N1	TG(16:0_18:2_18:3)	M+NH4	A	TG(52:5)	(16:0_18:2_18:3)	(16:0)	(18:2)	(18:3)	NA	NA	Glycerolipids,GL	Neutral glycerolipid	TG	NA	NA	NA	1.09327e+07	5.64914e-09	6.316e+08	3.25602e-09	5.42531e+06	5.32769e+06	3.66177e-09	2.86253e+07	1.44696e+07	7.60242e+06	3.78956e+07	7.55861e+06	2.42758e+06	4.50097e+06	4.97251e+06	6.73336e+06	8.2795e+07	1.82847e+07	2.04525e+06	1.30271e+08	3.10765e+07	6.31145e+06	8.53011e+06	1.01446e+07	3.53038e+08	2.6862e+06	7.90801e+06	9.59671e+07	7.82189e+06	2.37538e+07
10.07_896.769930972222	10.07	896.77	C57 H102 O6 N1	TG(18:2_18:2_18:2)	M+NH4	A	TG(54:6)	(18:2_18:2_18:2)	(18:2)	(18:2)	(18:2)	NA	NA	Glycerolipids,GL	Neutral glycerolipid	TG	NA	NA	NA	3.38012e-09	1.95472e+06	2.87985e+08	4.80436e+06	1.87722e+06	3.35435e+06	3.90708e-09	1.49216e+07	7.05602e+06	4.99628e+06	2.53808e+07	4.60638e-09	1.05765e+06	4.02714e+06	4.26963e+06	8.71416e+06	3.9809e+07	3.55301e-09	4.54567e-09	8.25297e+07	2.12702e+07	3.8193e+06	4.93638e-09	5.52249e+06	2.22614e+08	2.28089e+06	4.15392e+06	6.57673e+07	6.02131e+06	1.17716e+07
10.08_780.7070028	10.08	780.708	C48 H94 O6 N1	TG(15:0_14:0_16:1)	M+NH4	A	TG(45:1)	(15:0_14:0_16:1)	(15:0)	(14:0)	(16:1)	NA	NA	Glycerolipids,GL	Neutral glycerolipid	TG	NA	NA	NA	1.75444e-08	3.11489e-08	1.57912e-08	1.76737e-08	6.65965e+06	2.18989e-08	1.97872e-08	2.09715e-08	1.54983e-08	1.66101e-08	1.42622e+07	2.3069e-08	1.62559e-08	4.10797e+07	3.00518e-08	2.33731e-08	1.616e-08	1.78054e-08	2.13596e-08	3.53742e+07	1.77662e+07	1.9057e-08	2.25433e-08	2.74442e-08	1.60662e-08	1.72939e-08	2.49022e-08	1.74807e-08	1.9771e-08	1.61129e-08
10.16_858.754284928571	10.16	858.755	C54 H100 O6 N1	TG(15:0_18:2_18:2)	M+NH4	A	TG(51:4)	(15:0_18:2_18:2)	(15:0)	(18:2)	(18:2)	NA	NA	Glycerolipids,GL	Neutral glycerolipid	TG	NA	NA	NA	1.72789e-23	3.09441e-23	3.08369e-07	1.74697e-23	4.92755e-09	2.14328e-23	2.10559e-23	1.25682e-08	9.23751e-09	1.64516e-23	3.88409e-08	2.47315e-23	1.65571e-23	1.67456e-23	3.17504e-23	2.29892e-23	5.00609e-08	1.76723e-23	2.38628e-23	1.26557e-07	1.33898e-08	1.86477e-23	2.5645e-23	2.68668e-23	2.16065e-07	1.69459e-23	2.49117e-23	7.31341e-08	1.9485e-23	1.15594e-08
10.22_922.78634875	10.22	922.786	C59 H104 O6 N1	TG(18:1_18:2_20:4)	M+NH4	A	TG(56:7)	(18:1_18:2_20:4)	(18:1)	(18:2)	(20:4)	NA	NA	Glycerolipids,GL	Neutral glycerolipid	TG	NA	NA	NA	1.70602e+06	1.67032e-09	3.47849e+07	9.79228e-10	3.2894e-10	1.17622e-09	1.13629e-09	1.89311e+06	9.75609e-10	8.88756e-10	3.84208e+06	1.33533e-09	8.9176e-10	9.08686e-10	1.71262e-09	1.24598e-09	5.86439e+06	9.9656e-10	1.29223e-09	1.47018e+07	4.56228e+06	1.02114e-09	1.39061e-09	783795	2.31123e+07	9.34381e-10	1.34304e-09	1.5826e+07	1.51258e+06	1.64381e+06
10.23_794.7224991	10.23	794.723	C49 H96 O6 N1	TG(16:0_14:0_16:1)	M+NH4	A	TG(46:1)	(16:0_14:0_16:1)	(16:0)	(14:0)	(16:1)	NA	NA	Glycerolipids,GL	Neutral glycerolipid	TG	NA	NA	NA	4.59106e+07	7.29127e+06	3.23913e+08	6.71983e+07	7.5458e+07	2.29645e+07	1.71878e+07	2.74663e+07	3.12025e+07	2.65338e+07	2.27666e+08	2.33639e+07	1.15531e+07	1.0404e+08	1.78156e+07	1.7912e+07	6.09773e+07	8.01965e+07	2.84329e+07	3.4134e+08	5.32385e+07	3.81727e+07	2.22434e+07	1.17305e-08	3.29153e+08	1.79229e+07	1.06317e-08	3.08431e+08	1.45034e+07	4.11787e+07
10.25_820.739020682927	10.25	820.739	C51 H98 O6 N1	TG(16:0_16:1_16:1)	M+NH4	A	TG(48:2)	(16:0_16:1_16:1)	(16:0)	(16:1)	(16:1)	NA	NA	Glycerolipids,GL	Neutral glycerolipid	TG	NA	NA	NA	1.16678e+08	1.86771e+07	1.32077e+09	1.01369e+08	1.47381e+08	5.97608e+07	2.79991e+07	1.09624e+08	1.00494e+08	5.47034e+07	5.8151e-09	4.7103e+07	2.63551e+07	1.37288e+08	3.50241e+07	3.93148e+07	3.35272e+08	2.90932e+08	7.06049e+07	1.03689e+09	1.54068e+08	1.31411e+08	4.73322e+07	4.79741e+07	1.14705e+09	6.1958e-09	5.7164e+07	7.49047e+08	4.37702e+07	1.15206e+08
10.27_846.753678666667	10.27	846.755	C53 H100 O6 N1	TG(16:1_16:1_18:1)	M+NH4	A	TG(50:3)	(16:1_16:1_18:1)	(16:1)	(16:1)	(18:1)	NA	NA	Glycerolipids,GL	Neutral glycerolipid	TG	NA	NA	NA	1.15121e+08	2.21841e+07	3.63411e-09	6.59264e+07	1.17355e+08	5.99486e+07	1.93754e+07	1.58017e+08	1.29297e+08	5.31201e+07	3.75286e-09	4.82089e+07	2.56788e+07	7.30767e+07	3.26123e+07	3.88664e+07	5.80059e+08	3.21835e+08	5.42587e+07	9.90465e+08	1.90116e+08	1.34998e+08	4.58502e+07	6.50547e+07	1.51654e+09	3.44897e+07	7.50683e+07	7.10772e+08	5.81519e+07	1.32433e+08
10.3_872.769389204545	10.3	872.77	C55 H102 O6 N1	TG(16:1_18:1_18:2)	M+NH4	A	TG(52:4)	(16:1_18:1_18:2)	(16:1)	(18:1)	(18:2)	NA	NA	Glycerolipids,GL	Neutral glycerolipid	TG	NA	NA	NA	1.81281e+08	3.60978e+07	2.77167e+09	7.23186e+07	1.0445e+08	8.54045e+07	2.65083e+07	2.46163e+08	1.76196e+08	1.0146e+08	7.93721e+08	8.60911e+07	3.04628e+07	6.76148e+07	6.36506e+07	9.60765e+07	8.70524e+08	2.55484e+08	4.28948e+07	1.49824e+09	3.37596e+08	1.24603e+08	9.22677e+07	9.92991e+07	2.10096e+09	3.76359e+07	1.15787e+08	1.13496e+09	1.248e+08	1.8255e+08
10.31_898.785860727273	10.31	898.786	C57 H104 O6 N1	TG(18:1_18:2_18:2)	M+NH4	A	TG(54:5)	(18:1_18:2_18:2)	(18:1)	(18:2)	(18:2)	NA	NA	Glycerolipids,GL	Neutral glycerolipid	TG	NA	NA	NA	1.0042e+08	2.28821e+07	1.90033e+09	3.69227e+07	4.12187e+07	4.33581e+07	1.68021e+07	1.55108e+08	8.45602e+07	6.11931e+07	4.07986e+08	5.84738e+07	1.46655e+07	3.39612e+07	4.60952e+07	1.19227e+08	5.4069e+08	1.10013e+08	1.85572e+07	7.20549e+08	2.25086e+08	5.20568e+07	6.56856e+07	6.07151e+07	1.19041e+09	2.11492e+07	6.50883e+07	7.32664e+08	9.41294e+07	1.15056e+08
10.38_782.723806	10.38	782.723	C48 H96 O6 N1	TG(15:0_14:0_16:0)	M+NH4	A	TG(45:0)	(15:0_14:0_16:0)	(15:0)	(14:0)	(16:0)	NA	NA	Glycerolipids,GL	Neutral glycerolipid	TG	NA	NA	NA	1.75444e-08	3.11489e-08	1.57912e-08	1.76737e-08	5.96418e-09	2.18989e-08	1.97872e-08	2.09715e-08	1.54983e-08	1.66101e-08	1.47426e-08	2.3069e-08	1.62559e-08	3.04821e+07	3.00518e-08	2.33731e-08	1.616e-08	1.78054e-08	2.13596e-08	1.74178e-08	1.78722e-08	1.9057e-08	2.25433e-08	2.74442e-08	1.60662e-08	1.72939e-08	2.49022e-08	1.74807e-08	1.9771e-08	1.61129e-08
10.39_834.75529572973	10.39	834.755	C52 H100 O6 N1	TG(15:0_16:1_18:1)	M+NH4	A	TG(49:2)	(15:0_16:1_18:1)	(15:0)	(16:1)	(18:1)	NA	NA	Glycerolipids,GL	Neutral glycerolipid	TG	NA	NA	NA	1.5966e+07	1.16673e-08	2.26067e+08	1.13032e+07	1.81151e+07	8.68913e+06	6.35629e+06	1.28349e+07	1.16854e+07	8.51845e+06	7.25858e+07	9.36792e+06	3.55158e+06	3.78792e+07	1.1526e-08	4.61814e+06	5.06154e+07	2.52865e+07	7.9501e+06	1.52036e+08	1.60176e+07	9.4198e+06	8.50761e+06	6.36552e+06	1.4616e+08	1.487e+06	7.08155e+06	1.37282e+08	6.12782e+06	1.24464e+07
10.41_860.769677305556	10.41	860.77	C54 H102 O6 N1	TG(15:0_18:1_18:2)	M+NH4	A	TG(51:3)	(15:0_18:1_18:2)	(15:0)	(18:1)	(18:2)	NA	NA	Glycerolipids,GL	Neutral glycerolipid	TG	NA	NA	NA	1.29875e+07	8.01062e-09	2.58928e+08	7.76411e+06	1.10517e+07	7.9861e+06	5.49251e-09	1.30913e+07	1.03779e+07	5.38681e+06	8.27579e+07	5.09167e+06	2.18328e+06	1.28215e+07	3.55755e+06	5.96437e-09	6.49481e+07	2.25833e+07	6.51086e+06	1.33184e+08	1.65508e+07	8.4482e+06	6.18595e+06	6.99653e-09	1.66841e+08	3.0176e+06	5.99248e+06	1.16898e+08	6.39665e+06	1.08302e+07
10.43_886.785823896552	10.43	886.786	C56 H104 O6 N1	TG(18:1_17:1_18:2)	M+NH4	A	TG(53:4)	(18:1_17:1_18:2)	(18:1)	(17:1)	(18:2)	NA	NA	Glycerolipids,GL	Neutral glycerolipid	TG	NA	NA	NA	7.05441e+06	8.6651e-09	1.48224e+08	3.06857e+06	3.77669e+06	3.45052e+06	5.81024e-09	8.34926e+06	6.09848e+06	3.94084e+06	3.18235e+07	6.801e-09	4.63882e-09	4.20854e+06	8.7889e-09	3.95265e+06	3.34882e+07	7.66146e+06	6.42252e-09	1.89948e+07	1.00163e+07	3.85212e+06	1.197e+06	3.11542e+06	9.25538e+07	4.53584e-09	4.80605e+06	4.99778e+07	4.41765e+06	6.51138e+06
10.52_796.738000727273	10.52	796.739	C49 H98 O6 N1	TG(16:0_14:0_16:0)	M+NH4	A	TG(46:0)	(16:0_14:0_16:0)	(16:0)	(14:0)	(16:0)	NA	NA	Glycerolipids,GL	Neutral glycerolipid	TG	NA	NA	NA	1.87191e+07	1.2545e-08	6.36671e-09	4.94999e+07	1.17886e+07	1.80857e+07	8.32187e-09	8.46733e-09	1.54803e+07	2.00866e+07	2.75191e+07	1.56821e+07	6.62472e-09	5.31848e+07	1.25677e-08	9.41404e-09	6.63241e-09	7.62529e-09	1.82911e+07	3.46434e+07	2.06556e+07	1.6838e+07	1.00439e-08	1.11256e-08	2.11316e+07	1.36581e+07	1.00528e-08	5.99239e+07	7.95829e-09	1.52826e+07
10.53_822.754729727273	10.53	822.755	C51 H100 O6 N1	TG(16:0_14:0_18:1)	M+NH4	A	TG(48:1)	(16:0_14:0_18:1)	(16:0)	(14:0)	(18:1)	NA	NA	Glycerolipids,GL	Neutral glycerolipid	TG	NA	NA	NA	2.78206e+08	4.10361e+07	7.54529e+08	3.43303e+08	2.84317e+08	1.44866e+08	4.66533e+07	1.05376e+08	1.46102e+08	1.70936e+08	1.24192e+09	9.59058e+07	6.41999e+07	3.33731e+08	8.69776e+07	7.89718e+07	2.43539e+08	2.89238e+08	1.64541e+08	1.12433e+09	2.093e+08	1.98569e+08	1.01765e+08	7.07677e+07	6.65944e+08	9.79037e+07	9.43179e+07	1.2773e+09	8.66423e+07	1.76407e+08
10.55_874.78596225	10.55	874.786	C55 H104 O6 N1	TG(16:0_18:1_18:2)	M+NH4	A	TG(52:3)	(16:0_18:1_18:2)	(16:0)	(18:1)	(18:2)	NA	NA	Glycerolipids,GL	Neutral glycerolipid	TG	NA	NA	NA	1.21281e+09	2.36211e+08	6.19645e+09	7.27601e+08	9.35497e+08	6.29959e+08	1.83e+08	8.57624e+08	9.16322e+08	7.79264e+08	5.00942e+09	5.27488e+08	2.75949e+08	6.95277e+08	4.53562e+08	6.30466e+08	3.40871e+09	1.73728e+09	6.1163e+08	5.38175e+09	1.55052e+09	1.34499e+09	5.92934e+08	4.74331e+08	4.64605e+09	3.45427e+08	6.79844e+08	4.65336e+09	6.66715e+08	8.84253e+08
10.56_900.801469522727	10.56	900.801	C57 H106 O6 N1	TG(18:1_18:1_18:2)	M+NH4	A	TG(54:4)	(18:1_18:1_18:2)	(18:1)	(18:1)	(18:2)	NA	NA	Glycerolipids,GL	Neutral glycerolipid	TG	NA	NA	NA	5.56742e+08	1.2415e+08	3.99904e+09	3.024e+08	3.70315e+08	2.62108e+08	9.16954e+07	5.06609e+08	3.97532e+08	3.63287e+08	2.29533e+09	3.13009e+08	1.23045e+08	2.70015e+08	2.68842e+08	5.8737e+08	2.16477e+09	6.37887e+08	1.76892e+08	2.34119e+09	8.58148e+08	5.84456e+08	3.41221e+08	2.65821e+08	2.68377e+09	1.50815e+08	3.67973e+08	2.07491e+09	3.96995e+08	4.79752e+08
10.61_926.817170730769	10.61	926.817	C59 H108 O6 N1	TG(18:1_18:1_20:3)	M+NH4	A	TG(56:5)	(18:1_18:1_20:3)	(18:1)	(18:1)	(20:3)	NA	NA	Glycerolipids,GL	Neutral glycerolipid	TG	NA	NA	NA	3.28928e+07	9.94387e-09	2.11974e+08	5.17876e-09	1.96961e-09	1.69745e+07	6.73323e-09	2.09099e+07	1.38954e+07	2.00207e+07	1.82057e+08	7.89001e-09	5.34207e-09	5.2007e-09	8.72939e+06	1.32413e+07	9.35921e+07	1.2881e+07	7.49724e-09	2.12092e+08	5.37602e+07	5.80842e-09	2.1505e+07	6.3032e+06	1.28625e+08	5.20118e-09	1.21661e+07	2.43171e+08	2.01977e+07	1.37676e+07
10.66_810.754748666667	10.66	810.755	C50 H100 O6 N1	TG(15:0_16:0_16:0)	M+NH4	A	TG(47:0)	(15:0_16:0_16:0)	(15:0)	(16:0)	(16:0)	NA	NA	Glycerolipids,GL	Neutral glycerolipid	TG	NA	NA	NA	1.75444e-08	3.11489e-08	1.57912e-08	2.29231e+07	5.96418e-09	2.18989e-08	1.97872e-08	2.09715e-08	1.54983e-08	1.66101e-08	1.47426e-08	2.3069e-08	1.62559e-08	4.50181e+07	3.00518e-08	2.33731e-08	1.616e-08	1.78054e-08	6.91928e+06	1.74178e-08	1.78722e-08	1.9057e-08	2.25433e-08	2.74442e-08	1.60662e-08	9.70671e+06	2.49022e-08	1.74807e-08	1.9771e-08	1.61129e-08
10.67_862.785530534884	10.67	862.786	C54 H104 O6 N1	TG(15:0_18:1_18:1)	M+NH4	A	TG(51:2)	(15:0_18:1_18:1)	(15:0)	(18:1)	(18:1)	NA	NA	Glycerolipids,GL	Neutral glycerolipid	TG	NA	NA	NA	4.32335e+07	5.78295e+06	3.47208e+08	4.73696e+07	6.1027e+07	2.05196e+07	7.86421e+06	2.23216e+07	3.10379e+07	2.82292e+07	3.86708e+08	1.46542e+07	9.76059e+06	5.78234e+07	1.2866e+07	1.40117e+07	1.24675e+08	6.95408e+07	2.86667e+07	3.36185e+08	3.83465e+07	3.23863e+07	2.10962e+07	9.91028e+06	2.21508e+08	1.36603e+07	1.62467e+07	3.23347e+08	1.99841e+07	3.11767e+07
10.67_952.832289307692	10.67	952.833	C61 H110 O6 N1	TG(18:1_18:1_22:4)	M+NH4	A	TG(58:6)	(18:1_18:1_22:4)	(18:1)	(18:1)	(22:4)	NA	NA	Glycerolipids,GL	Neutral glycerolipid	TG	NA	NA	NA	1.51176e-08	3.14671e-23	1.37038e-07	1.6167e-23	6.23325e-24	2.09134e-23	2.12707e-23	2.05553e-23	1.74363e-23	1.66967e-23	7.56002e-08	2.49133e-23	1.69084e-23	1.63336e-23	3.21552e-23	2.31439e-23	5.0201e-08	1.61094e-23	2.36008e-23	1.37614e-07	2.48686e-08	1.82953e-23	1.19605e-08	2.66236e-23	8.58984e-08	1.63413e-23	2.54053e-23	1.38922e-07	1.49736e-08	1.07285e-08
10.68_888.801325317073	10.68	888.801	C56 H106 O6 N1	TG(18:1_17:1_18:1)	M+NH4	A	TG(53:3)	(18:1_17:1_18:1)	(18:1)	(17:1)	(18:1)	NA	NA	Glycerolipids,GL	Neutral glycerolipid	TG	NA	NA	NA	2.37181e+07	3.66763e+06	2.52132e+08	1.78147e+07	2.79431e+07	1.21136e+07	3.51652e+06	1.47713e+07	1.62795e+07	1.14776e+07	1.80368e+08	9.24091e+06	5.13836e+06	1.78308e+07	8.17794e+06	1.07373e+07	9.5515e+07	3.08135e+07	1.14106e+07	1.72694e+08	2.39584e+07	1.63448e+07	1.11849e+07	7.7105e+06	1.44094e+08	6.71498e+06	1.14733e+07	1.72314e+08	1.18934e+07	1.60775e+07
10.8_850.784995545455	10.8	850.786	C53 H104 O6 N1	TG(16:0_16:0_18:1)	M+NH4	A	TG(50:1)	(16:0_16:0_18:1)	(16:0)	(16:0)	(18:1)	NA	NA	Glycerolipids,GL	Neutral glycerolipid	TG	NA	NA	NA	3.98819e+08	8.92069e+07	7.70002e+08	7.98092e+08	4.08902e+08	3.07866e+08	7.85934e+07	1.29651e+08	2.08275e+08	3.78451e+08	1.282e+09	1.92198e+08	1.2215e+08	6.89871e+08	2.21253e+08	2.38609e+08	3.35835e+08	3.35751e+08	3.5123e+08	1.24965e+09	2.91431e+08	3.43529e+08	1.7751e+08	1.15258e+08	6.41041e+08	1.91812e+08	1.8108e+08	1.78444e+09	1.83135e+08	2.80583e+08
10.8_876.801373340909	10.8	876.801	C55 H106 O6 N1	TG(16:0_18:1_18:1)	M+NH4	A	TG(52:2)	(16:0_18:1_18:1)	(16:0)	(18:1)	(18:1)	NA	NA	Glycerolipids,GL	Neutral glycerolipid	TG	NA	NA	NA	1.98229e+09	4.27229e+08	6.11978e+09	2.76515e+09	2.07317e+09	1.27367e+09	3.99886e+08	9.50934e+08	1.17506e+09	1.66689e+09	9.76352e+09	8.95954e+08	6.54864e+08	2.56122e+09	9.87573e+08	1.07912e+09	3.54005e+09	2.45765e+09	1.84842e+09	7.77115e+09	2.05673e+09	2.73214e+09	1.00499e+09	6.23664e+08	4.19628e+09	8.21007e+08	1.07518e+09	7.56954e+09	1.07423e+09	1.41077e+09
10.81_902.817094863636	10.81	902.817	C57 H108 O6 N1	TG(18:1_18:1_18:1)	M+NH4	A	TG(54:3)	(18:1_18:1_18:1)	(18:1)	(18:1)	(18:1)	NA	NA	Glycerolipids,GL	Neutral glycerolipid	TG	NA	NA	NA	9.70358e+08	2.38917e+08	4.93233e+09	1.4206e+09	1.14014e+09	6.09732e+08	2.01444e+08	6.52938e+08	6.29963e+08	7.55246e+08	4.61474e+09	5.24349e+08	3.48426e+08	1.05786e+09	5.54e+08	9.60509e+08	3.41429e+09	1.51081e+09	9.25099e+08	3.51955e+09	1.19825e+09	1.90392e+09	5.61628e+08	3.79633e+08	3.02568e+09	4.77681e+08	6.79535e+08	3.39742e+09	6.56239e+08	8.27381e+08
10.82_928.832583195122	10.82	928.833	C59 H110 O6 N1	TG(18:1_18:1_20:2)	M+NH4	A	TG(56:4)	(18:1_18:1_20:2)	(18:1)	(18:1)	(20:2)	NA	NA	Glycerolipids,GL	Neutral glycerolipid	TG	NA	NA	NA	3.88768e+07	6.24301e+06	1.66618e+08	2.69626e+07	2.1434e+07	1.8538e+07	5.67411e+06	2.22797e+07	1.2833e+07	2.39779e+07	1.49264e+08	1.45744e+07	7.5115e+06	1.86137e+07	1.5912e+07	2.54701e+07	9.8114e+07	2.35076e+07	1.17993e+07	1.76269e+08	5.20046e+07	2.74269e+07	2.67429e+07	1.14007e+07	1.02649e+08	1.05884e+07	2.1105e+07	1.61801e+08	2.43337e+07	2.29114e+07
10.92_864.801290382353	10.92	864.801	C54 H106 O6 N1	TG(16:0_17:0_18:1)	M+NH4	A	TG(51:1)	(16:0_17:0_18:1)	(16:0)	(17:0)	(18:1)	NA	NA	Glycerolipids,GL	Neutral glycerolipid	TG	NA	NA	NA	2.17738e+07	1.3546e-08	5.98244e+07	3.93761e+07	2.80605e+07	1.62943e+07	9.17781e-09	9.04587e-09	9.80029e+06	1.93709e+07	1.47342e+08	1.18733e+07	8.72636e+06	4.04838e+07	1.27796e+07	8.98568e+06	2.15868e+07	1.3483e+07	1.42016e+07	1.06342e+08	1.60957e+07	1.41172e+07	1.34645e+07	6.28103e+06	3.40019e+07	1.17205e+07	1.08899e-08	1.5928e+08	8.55e-09	1.95372e+07
10.93_890.817156255814	10.93	890.817	C56 H108 O6 N1	TG(17:0_18:1_18:1)	M+NH4	A	TG(53:2)	(17:0_18:1_18:1)	(17:0)	(18:1)	(18:1)	NA	NA	Glycerolipids,GL	Neutral glycerolipid	TG	NA	NA	NA	4.31196e+07	5.50367e+06	1.3556e+08	5.23039e+07	4.16887e+07	1.86755e+07	5.82206e+06	1.75204e+07	2.02318e+07	2.17621e+07	2.88061e+08	1.21691e+07	9.44608e+06	4.44717e+07	1.3367e+07	1.58531e+07	6.24054e+07	4.30194e+07	2.89288e+07	1.87747e+08	2.68916e+07	2.56876e+07	1.62491e+07	1.01354e+07	6.72175e+07	1.38489e+07	1.47171e+07	2.26536e+08	1.57325e+07	2.21502e+07
10.93_954.847670333333	10.93	954.848	C61 H112 O6 N1	TG(18:0_18:1_22:4)	M+NH4	A	TG(58:5)	(18:0_18:1_22:4)	(18:0)	(18:1)	(22:4)	NA	NA	Glycerolipids,GL	Neutral glycerolipid	TG	NA	NA	NA	1.75444e-08	3.11489e-08	1.57912e-08	1.76737e-08	5.96418e-09	2.18989e-08	1.97872e-08	2.09715e-08	1.54983e-08	1.66101e-08	3.31654e+07	2.3069e-08	1.62559e-08	1.45836e-08	3.00518e-08	2.33731e-08	1.616e-08	1.78054e-08	2.13596e-08	5.93918e+07	1.78722e-08	1.9057e-08	2.25433e-08	2.74442e-08	1.60662e-08	1.72939e-08	2.49022e-08	6.10959e+07	1.9771e-08	1.61129e-08
10.94_916.833359695652	10.94	916.833	C58 H110 O6 N1	TG(19:1_18:1_18:1)	M+NH4	A	TG(55:3)	(19:1_18:1_18:1)	(19:1)	(18:1)	(18:1)	NA	NA	Glycerolipids,GL	Neutral glycerolipid	TG	NA	NA	NA	8.33342e+06	1.35062e-08	4.86849e+07	1.06057e+07	1.00839e+07	9.50456e-09	9.38376e-09	2.58223e+06	5.7318e+06	4.37457e+06	7.27886e+07	1.10695e-08	7.2401e-09	7.89284e+06	1.40947e-08	1.00757e-08	2.67808e+07	7.1874e+06	5.34841e+06	4.31319e+07	8.1404e+06	7.73483e+06	4.55403e+06	1.18502e-08	1.99344e+07	7.54358e-09	1.08659e-08	5.37404e+07	8.52873e-09	4.70477e+06
11.06_930.849047568182	11.06	930.848	C59 H112 O6 N1	TG(20:1_18:1_18:1)	M+NH4	A	TG(56:3)	(20:1_18:1_18:1)	(20:1)	(18:1)	(18:1)	NA	NA	Glycerolipids,GL	Neutral glycerolipid	TG	NA	NA	NA	3.91207e+07	6.06556e+06	1.381e+08	7.99781e+07	5.15892e+07	1.83368e+07	5.87119e+06	1.34587e+07	1.26012e+07	2.88847e+07	3.2338e+08	1.20726e+07	1.12651e+07	4.04883e+07	1.60014e+07	2.75795e+07	9.84473e+07	2.8543e+07	2.31922e+07	1.7797e+08	3.51828e+07	5.39201e+07	2.62099e+07	8.47271e+06	6.21299e+07	1.96681e+07	1.84953e+07	2.07499e+08	1.78346e+07	2.7423e+07
11.07_852.80038744	11.07	852.801	C53 H106 O6 N1	TG(18:0_16:0_16:0)	M+NH4	A	TG(50:0)	(18:0_16:0_16:0)	(18:0)	(16:0)	(16:0)	NA	NA	Glycerolipids,GL	Neutral glycerolipid	TG	NA	NA	NA	2.75189e+06	8.56404e-09	4.29843e-09	1.60251e+07	1.68436e-09	4.92676e+06	5.79673e-09	5.70135e-09	3.46583e+06	5.77669e+06	4.49592e-09	3.11474e+06	4.56856e-09	1.66785e+07	3.81763e+06	4.50714e+06	4.58768e-09	4.83259e-09	6.51391e+06	4.71891e-09	4.85215e-09	6.04989e+06	3.33019e+06	1.93894e+06	4.61384e-09	4.16694e+06	6.88768e-09	4.73694e-09	1.87778e+06	3.94654e+06
11.07_878.817075409091	11.07	878.817	C55 H108 O6 N1	TG(18:0_16:0_18:1)	M+NH4	A	TG(52:1)	(18:0_16:0_18:1)	(18:0)	(16:0)	(18:1)	NA	NA	Glycerolipids,GL	Neutral glycerolipid	TG	NA	NA	NA	8.89447e+07	1.99503e+07	1.36969e+08	2.72442e+08	1.25097e+08	6.95673e+07	1.71087e+07	2.06234e+07	4.59233e+07	9.65088e+07	5.26249e+08	4.10151e+07	2.84e+07	2.25587e+08	5.82512e+07	8.10305e+07	7.96223e+07	4.81272e+07	8.61857e+07	3.12382e+08	5.32965e+07	8.97995e+07	4.71252e+07	2.2055e+07	9.48255e+07	5.37855e+07	4.12356e+07	6.48145e+08	3.74098e+07	7.53699e+07
11.07_904.833149227273	11.07	904.833	C57 H110 O6 N1	TG(18:0_18:1_18:1)	M+NH4	A	TG(54:2)	(18:0_18:1_18:1)	(18:0)	(18:1)	(18:1)	NA	NA	Glycerolipids,GL	Neutral glycerolipid	TG	NA	NA	NA	2.08638e+08	3.86845e+07	4.85312e+08	5.12191e+08	3.28089e+08	1.19348e+08	3.88174e+07	5.81605e+07	8.45929e+07	1.78095e+08	2.20828e+09	8.51278e+07	7.22188e+07	3.62556e+08	1.17047e+08	1.88204e+08	2.94251e+08	1.32538e+08	1.66892e+08	8.9611e+08	1.35765e+08	2.32061e+08	1.04967e+08	4.39032e+07	2.45278e+08	1.08024e+08	9.96186e+07	1.42788e+09	9.2163e+07	1.56315e+08
11.07_956.863487	11.07	956.864	C61 H114 O6 N1	TG(18:1_18:2_22:1)	M+NH4	A	TG(58:4)	(18:1_18:2_22:1)	(18:1)	(18:2)	(22:1)	NA	NA	Glycerolipids,GL	Neutral glycerolipid	TG	NA	NA	NA	1.75444e-08	3.11489e-08	1.81096e+07	1.76737e-08	5.96418e-09	2.18989e-08	1.97872e-08	2.09715e-08	1.54983e-08	1.66101e-08	1.47426e-08	2.3069e-08	1.62559e-08	1.45836e-08	3.00518e-08	2.33731e-08	9.18817e+06	1.78054e-08	2.13596e-08	3.18924e+07	1.78722e-08	1.9057e-08	2.25433e-08	2.74442e-08	1.60662e-08	1.72939e-08	2.49022e-08	3.15013e+07	1.9771e-08	1.61129e-08
11.31_932.864764925926	11.31	932.864	C59 H114 O6 N1	TG(20:0_18:1_18:1)	M+NH4	A	TG(56:2)	(20:0_18:1_18:1)	(20:0)	(18:1)	(18:1)	NA	NA	Glycerolipids,GL	Neutral glycerolipid	TG	NA	NA	NA	6.23695e+06	1.20484e-08	7.17585e+06	2.33627e+07	1.17931e+07	3.31267e+06	8.3841e-09	8.16713e-09	2.08006e+06	5.52447e+06	8.41395e+07	9.90915e-09	6.42706e-09	1.19781e+07	3.96623e+06	7.20249e+06	8.0922e+06	7.58578e-09	4.75187e+06	2.2309e+07	7.67627e-09	8.6814e+06	1.091e-08	1.07618e-08	3.6827e+06	4.16842e+06	9.66713e-09	4.25362e+07	2.62784e+06	5.31896e+06
11.32_906.848567789474	11.32	906.848	C57 H112 O6 N1	TG(18:0_18:0_18:1)	M+NH4	A	TG(54:1)	(18:0_18:0_18:1)	(18:0)	(18:0)	(18:1)	NA	NA	Glycerolipids,GL	Neutral glycerolipid	TG	NA	NA	NA	6.59587e+06	1.09447e-08	5.54847e+06	2.83878e+07	1.00287e+07	5.28011e+06	7.54719e-09	1.7945e+06	3.8871e+06	8.18959e+06	4.16507e+07	3.98465e+06	2.25314e+06	2.19217e+07	5.98152e+06	8.96181e+06	5.805e+06	2.59102e+06	7.68895e+06	1.66025e+07	4.69333e+06	9.11926e+06	4.26496e+06	2.33493e+06	4.22304e+06	5.01164e+06	3.60472e+06	4.96443e+07	2.9863e+06	6.77126e+06
11.55_960.8948576	11.55	960.895	C61 H118 O6 N1	TG(18:1_18:1_22:0)	M+NH4	A	TG(58:2)	(18:1_18:1_22:0)	(18:1)	(18:1)	(22:0)	NA	NA	Glycerolipids,GL	Neutral glycerolipid	TG	NA	NA	NA	1.75444e-08	3.11489e-08	1.57912e-08	5.96423e+06	2.41635e+06	2.18989e-08	1.97872e-08	2.09715e-08	1.54983e-08	1.66101e-08	1.16669e+07	2.3069e-08	1.62559e-08	1.45836e-08	3.00518e-08	2.33731e-08	1.616e-08	1.78054e-08	2.13596e-08	1.74178e-08	1.78722e-08	1.9057e-08	2.25433e-08	2.74442e-08	1.60662e-08	1.72939e-08	2.49022e-08	6.99997e+06	1.9771e-08	1.61129e-08
11.56_934.880789	11.56	934.88	C59 H116 O6 N1	TG(18:0_18:1_20:0)	M+NH4	A	TG(56:1)	(18:0_18:1_20:0)	(18:0)	(18:1)	(20:0)	NA	NA	Glycerolipids,GL	Neutral glycerolipid	TG	NA	NA	NA	1.75444e-08	3.11489e-08	1.57912e-08	1.76737e-08	1.41884e+06	2.18989e-08	1.97872e-08	2.09715e-08	1.54983e-08	1.66101e-08	1.47426e-08	2.3069e-08	1.62559e-08	1.45836e-08	3.00518e-08	2.33731e-08	1.616e-08	1.78054e-08	2.13596e-08	1.74178e-08	1.78722e-08	1.9057e-08	2.25433e-08	2.74442e-08	1.60662e-08	1.72939e-08	2.49022e-08	1.74807e-08	1.9771e-08	1.61129e-08
5.9_802.564251	5.9	802.56	C43 H81 O10 N1 P1	PC(16:0_18:2)	M+HCOO	A	PC(34:2)	(16:0_18:2)	(16:0)	(18:2)	NA	NA	NA	Glycerophospholipids,GP	P-Choline	PC	NA	NA	NA	1.75444e-08	3.11489e-08	1.57912e-08	1.76737e-08	5.96418e-09	2.18989e-08	1.97872e-08	2.09715e-08	8.14837e+06	1.66101e-08	1.47426e-08	2.3069e-08	1.62559e-08	1.45836e-08	3.00518e-08	2.33731e-08	1.616e-08	1.78054e-08	2.13596e-08	1.74178e-08	1.78722e-08	1.9057e-08	2.25433e-08	2.74442e-08	1.60662e-08	1.72939e-08	2.49022e-08	1.74807e-08	1.9771e-08	1.61129e-08
7.14_804.57987325	7.14	804.576	C43 H83 O10 N1 P1	PC(16:0_18:1)	M+HCOO	A	PC(34:1)	(16:0_18:1)	(16:0)	(18:1)	NA	NA	NA	Glycerophospholipids,GP	P-Choline	PC	NA	NA	NA	1.75444e-08	3.11489e-08	1.57912e-08	1.76737e-08	3.39237e+06	2.18989e-08	1.97872e-08	2.09715e-08	8.09268e+06	1.66101e-08	1.47426e-08	2.3069e-08	1.62559e-08	1.45836e-08	3.00518e-08	2.33731e-08	1.616e-08	6.05754e+06	2.13596e-08	1.74178e-08	1.78722e-08	1.9057e-08	2.25433e-08	2.74442e-08	1.60662e-08	6.53054e+06	2.49022e-08	1.74807e-08	1.9771e-08	1.61129e-08
7.78_634.540448833333	7.78	634.541	C39 H72 O5 N1	DG(18:2_18:2)	M+NH4	A	DG(36:4)	(18:2_18:2)	(18:2)	(18:2)	NA	NA	NA	Glycerolipids,GL	Neutral glycerolipid	DG	NA	NA	NA	1.75444e-08	3.11489e-08	1.57912e-08	1.76737e-08	5.96418e-09	2.18989e-08	1.97872e-08	2.09715e-08	1.54983e-08	1.66101e-08	1.47426e-08	1.08125e+07	1.62559e-08	1.45836e-08	3.00518e-08	2.33731e-08	8.171e+06	1.78054e-08	2.13596e-08	1.74178e-08	6.3461e+06	1.9057e-08	1.26328e+07	2.74442e-08	1.60662e-08	1.72939e-08	2.49022e-08	1.74807e-08	1.9771e-08	1.61129e-08
8.03_832.610732666667	8.03	832.607	C45 H87 O10 N1 P1	PC(18:0_18:1)	M+HCOO	A	PC(36:1)	(18:0_18:1)	(18:0)	(18:1)	NA	NA	NA	Glycerophospholipids,GP	P-Choline	PC	NA	NA	NA	1.75444e-08	3.11489e-08	1.57912e-08	1.76737e-08	5.96418e-09	2.18989e-08	1.97872e-08	2.09715e-08	3.19326e+06	1.66101e-08	1.88922e+06	2.3069e-08	1.62559e-08	1.45836e-08	3.00518e-08	2.33731e-08	1.616e-08	1.78054e-08	2.13596e-08	1.74178e-08	1.78722e-08	1.9057e-08	2.25433e-08	2.74442e-08	1.60662e-08	1.72939e-08	2.49022e-08	1.74807e-08	1.9771e-08	1.61129e-08
8.45_638.5719175	8.45	638.572	C39 H76 O5 N1	DG(18:1_18:1)	M+NH4	A	DG(36:2)	(18:1_18:1)	(18:1)	(18:1)	NA	NA	NA	Glycerolipids,GL	Neutral glycerolipid	DG	NA	NA	NA	1.12745e+07	8.48138e+06	1.30531e+07	1.54459e-08	5.01551e-09	1.82205e-08	1.76263e-08	1.71347e-08	1.58573e-08	4.74302e+06	2.45712e+07	2.41469e+07	1.35743e-08	1.46934e-08	2.64703e-08	3.48791e+07	2.78416e+07	1.57886e-08	2.05815e-08	3.06386e+06	9.63205e+06	1.00237e+07	3.05793e+07	7.50779e+06	1.49166e+07	6.78005e+06	2.03887e-08	1.49659e-08	6.43271e+06	8.84248e+06
0.99_494.324682	0.99	494.324	C24 H49 O7 N1 P1	LPC(16:1)	M+H	B	LPC(16:1)	(16:1)	(16:1)	NA	NA	NA	NA	Glycerophospholipids,GP	P-Choline	LPC	NA	NA	NA	1.75444e-08	3.11489e-08	1.57912e-08	1.76737e-08	5.96418e-09	2.18989e-08	1.97872e-08	2.09715e-08	2.71083e+06	1.66101e-08	1.47426e-08	2.3069e-08	1.62559e-08	2.24258e+06	3.00518e-08	2.33731e-08	1.616e-08	1.78054e-08	2.13596e-08	1.74178e-08	1.78722e-08	1.9057e-08	2.25433e-08	2.74442e-08	1.60662e-08	1.72939e-08	2.49022e-08	1.74807e-08	1.9771e-08	1.61129e-08
1.12_546.356901	1.12	546.355	C28 H53 O7 N1 P1	LPC(20:3)	M+H	B	LPC(20:3)	(20:3)	(20:3)	NA	NA	C04230	HMDB0010393	Glycerophospholipids,GP	P-Choline	LPC	Lipid metabolism	Glycerophospholipid metabolism	map00564 Glycerophospholipid metabolism; map05231 Choline metabolism in cancer;	1.75444e-08	3.11489e-08	1.57912e-08	1.76737e-08	5.96418e-09	2.18989e-08	1.97872e-08	2.09715e-08	1.54983e-08	1.66101e-08	1.47426e-08	2.3069e-08	1.62559e-08	1.45836e-08	3.00518e-08	2.33731e-08	1.616e-08	1.78054e-08	2.13596e-08	1.74178e-08	1.78722e-08	1.9057e-08	2.25433e-08	2.74442e-08	1.60662e-08	1.72939e-08	2.49022e-08	1.74807e-08	1.9771e-08	1.61129e-08
1.2_496.34044115625	1.2	496.34	C24 H51 O7 N1 P1	LPC(16:0)(rep)	M+H	B	LPC(16:0)	(16:0)	(16:0)	NA	NA	NA	NA	Glycerophospholipids,GP	P-Choline	LPC	NA	NA	NA	1.33562e-08	2.58127e-08	2.47793e+07	1.69448e+07	2.84756e+07	3.97071e+06	2.2363e+07	1.68238e-08	1.425e+08	2.99274e+07	5.75685e+07	3.51969e+06	4.86219e+07	2.61881e+07	3.4596e+06	1.8946e-08	3.80037e+06	3.62608e+07	2.03769e-08	1.33821e-08	1.32969e-08	2.0767e+06	2.19057e-08	5.17994e+06	4.23803e+06	5.46331e+07	1.18628e+07	1.33688e-08	1.37121e+07	2.2601e+07
1.2_518.322554142857	1.2	518.324	C26 H49 O7 N1 P1	LPC(18:3)	M+H	B	LPC(18:3)	(18:3)	(18:3)	NA	NA	NA	NA	Glycerophospholipids,GP	P-Choline	LPC	NA	NA	NA	1.85407e-08	3.29179e-08	1.70277e+06	1.86774e-08	6.30288e-09	2.31425e-08	2.0911e-08	2.21624e-08	7.93045e+06	1.94806e+06	2.9937e+06	2.4379e-08	2.72958e+06	1.54118e-08	3.17585e-08	2.47005e-08	1.70777e-08	2.98604e+06	2.25726e-08	1.84069e-08	1.88871e-08	2.01393e-08	2.38235e-08	2.90027e-08	1.69786e-08	3.09991e+06	2.63164e-08	1.84735e-08	2.08938e-08	1.70279e-08
1.26_522.356436111111	1.26	522.355	C26 H53 O7 N1 P1	LPC(18:1)(rep)	M+H	B	LPC(18:1)	(18:1)	(18:1)	NA	NA	C04230	HMDB0010385	Glycerophospholipids,GP	P-Choline	LPC	Lipid metabolism	Glycerophospholipid metabolism	map00564 Glycerophospholipid metabolism; map05231 Choline metabolism in cancer;	8.81574e-09	2.46183e-08	5.73526e+06	2.87746e+06	6.53707e+06	1.35866e-08	5.36253e+06	1.48774e-08	2.05753e+07	7.51813e+06	1.08881e+07	2.02284e-08	1.2121e+07	4.90252e+06	2.61922e-08	1.72907e-08	1.38116e-08	4.79647e+06	1.88531e-08	9.44023e-09	7.298e-09	1.21846e-08	1.98901e-08	1.85459e-08	1.38851e-08	1.16554e+07	4.27026e+06	9.12827e-09	1.4901e-08	7.05979e+06
1.38_482.36117025	1.38	482.361	C24 H53 O6 N1 P1	LPC(16:0e)	M+H	B	LPC(16:0e)	(16:0e)	(16:0e)	NA	NA	NA	NA	Glycerophospholipids,GP	P-Choline	LPC	NA	NA	NA	1.75444e-08	3.11489e-08	1.57912e-08	1.76737e-08	1.06541e+06	2.18989e-08	1.97872e-08	2.09715e-08	2.66647e+06	1.66101e-08	1.46024e+06	2.3069e-08	2.3097e+06	1.45836e-08	3.00518e-08	2.33731e-08	1.616e-08	1.78054e-08	2.13596e-08	1.74178e-08	1.78722e-08	1.9057e-08	2.25433e-08	2.74442e-08	1.60662e-08	1.72939e-08	2.49022e-08	1.74807e-08	1.9771e-08	1.61129e-08
1.39_510.356438	1.39	510.355	C25 H53 O7 N1 P1	LPC(17:0)	M+H	B	LPC(17:0)	(17:0)	(17:0)	NA	NA	NA	NA	Glycerophospholipids,GP	P-Choline	LPC	NA	NA	NA	1.75444e-08	3.11489e-08	1.57912e-08	1.76737e-08	5.96418e-09	2.18989e-08	1.97872e-08	2.09715e-08	1.43998e+06	1.66101e-08	1.47426e-08	2.3069e-08	1.62559e-08	1.45836e-08	3.00518e-08	2.33731e-08	1.616e-08	1.78054e-08	2.13596e-08	1.74178e-08	1.78722e-08	1.9057e-08	2.25433e-08	2.74442e-08	1.60662e-08	1.72939e-08	2.49022e-08	1.74807e-08	1.9771e-08	1.61129e-08
1.44_508.37670175	1.44	508.376	C26 H55 O6 N1 P1	LPC(18:1e)	M+H	B	LPC(18:1e)	(18:1e)	(18:1e)	NA	NA	NA	NA	Glycerophospholipids,GP	P-Choline	LPC	NA	NA	NA	1.75444e-08	3.11489e-08	1.57912e-08	1.76737e-08	1.13376e+06	2.18989e-08	1.97872e-08	2.09715e-08	2.27065e+06	1.66101e-08	1.98594e+06	2.3069e-08	1.87704e+06	1.45836e-08	3.00518e-08	2.33731e-08	1.616e-08	1.78054e-08	2.13596e-08	1.74178e-08	1.78722e-08	1.9057e-08	2.25433e-08	2.74442e-08	1.60662e-08	1.72939e-08	2.49022e-08	1.74807e-08	1.9771e-08	1.61129e-08
1.63_524.372040538462	1.63	524.371	C26 H55 O7 N1 P1	LPC(18:0)(rep)	M+H	B	LPC(18:0)	(18:0)	(18:0)	NA	NA	NA	NA	Glycerophospholipids,GP	P-Choline	LPC	NA	NA	NA	1.15857e-08	2.47287e-08	8.09379e+06	3.94136e+06	1.07722e+07	1.54475e-08	6.06617e+06	1.56169e-08	4.36364e+07	7.95137e+06	1.96319e+07	2.11819e-08	1.89547e+07	1.06468e+07	2.70335e-08	1.77828e-08	3.34668e+06	1.24907e+07	2.06373e-08	1.17591e-08	1.11634e-08	1.35901e-08	2.22271e-08	2.10659e+06	1.41582e-08	1.33056e+07	2.88337e+06	1.16721e-08	3.83955e+06	8.70884e+06
1.63_546.354345	1.63	546.355	C28 H53 O7 N1 P1	LPC(20:3)(rep)	M+H	B	LPC(20:3)	(20:3)	(20:3)	NA	NA	C04230	HMDB0010393	Glycerophospholipids,GP	P-Choline	LPC	Lipid metabolism	Glycerophospholipid metabolism	map00564 Glycerophospholipid metabolism; map05231 Choline metabolism in cancer;	1.75444e-08	3.11489e-08	1.57912e-08	1.76737e-08	5.96418e-09	2.18989e-08	1.97872e-08	2.09715e-08	2.61756e+06	1.66101e-08	1.47426e-08	2.3069e-08	1.62559e-08	1.45836e-08	3.00518e-08	2.33731e-08	1.616e-08	1.78054e-08	2.13596e-08	1.74178e-08	1.78722e-08	1.9057e-08	2.25433e-08	2.74442e-08	1.60662e-08	1.72939e-08	2.49022e-08	1.74807e-08	1.9771e-08	1.61129e-08
10.7_666.61893675	10.7	666.618	C45 H80 O2 N1	ChE(18:2)	M+NH4	B	ChE(18:2)	(18:2)	(18:2)	NA	NA	NA	NA	SterolLipids,ST	Steroid	ChE	NA	NA	NA	1.75444e-08	3.11489e-08	1.57912e-08	1.76737e-08	5.96418e-09	2.18989e-08	1.97872e-08	2.09715e-08	7.14398e+06	1.66101e-08	1.47426e-08	2.3069e-08	1.62559e-08	1.45836e-08	3.00518e-08	2.33731e-08	1.616e-08	1.78054e-08	2.13596e-08	1.74178e-08	1.78722e-08	1.9057e-08	2.25433e-08	2.74442e-08	1.60662e-08	1.72939e-08	2.49022e-08	1.74807e-08	1.9771e-08	1.61129e-08
11.19_862.8214485	11.19	862.822	C55 H108 O5 N1	TG(18:1e_16:0_18:1)	M+NH4	B	TG(52:2e)	(18:1e_16:0_18:1)	(18:1e)	(16:0)	(18:1)	NA	NA	Glycerolipids,GL	Neutral glycerolipid	TG	NA	NA	NA	1.75444e-08	3.11489e-08	1.57912e-08	1.76737e-08	2.53924e+06	2.18989e-08	1.97872e-08	2.09715e-08	1.54983e-08	1.66101e-08	8.70898e+06	2.3069e-08	1.62559e-08	1.45836e-08	3.00518e-08	2.33731e-08	1.616e-08	1.78054e-08	2.13596e-08	1.74178e-08	1.78722e-08	1.9057e-08	2.25433e-08	2.74442e-08	1.60662e-08	1.72939e-08	2.49022e-08	1.74807e-08	1.9771e-08	1.61129e-08
2.77_450.3580347	2.77	450.358	C27 H48 O4 N1	AcCa(20:3)	M+H	B	AcCa(20:3)	(20:3)	(20:3)	NA	NA	NA	NA	NA	NA	AcCa	NA	NA	NA	2.50369e-17	9.01481e-16	4.2837e-16	1.02068e-16	0.00515002	4.99942e-17	3.94146e-16	9.79408e-16	4.18858	3.8918e-16	0.731918	5.2798e-16	0.00479789	2.44729	5.26961e-16	5.0358e-16	1.82964e-16	0.000116063	9.71015e-15	2.90591e-17	6.25077e-20	4.70713e-17	1.48391e-14	7.93997e-17	2.23796e-16	0.00260064	1.56033e-15	2.69718e-17	3.95296e-16	2.01886e-16
8.42_612.55595	8.42	612.556	C37 H74 O5 N1	DG(16:0_18:1)	M+NH4	B	DG(34:1)	(16:0_18:1)	(16:0)	(18:1)	NA	NA	NA	Glycerolipids,GL	Neutral glycerolipid	DG	NA	NA	NA	1.75444e-08	3.11489e-08	1.57912e-08	1.76737e-08	5.96418e-09	2.18989e-08	1.97872e-08	2.09715e-08	1.54983e-08	1.66101e-08	1.47426e-08	6.90624e+06	1.62559e-08	1.45836e-08	3.00518e-08	7.70073e+06	1.616e-08	1.78054e-08	2.13596e-08	1.74178e-08	1.78722e-08	1.9057e-08	8.37479e+06	2.74442e-08	6.66487e+06	1.72939e-08	2.49022e-08	1.74807e-08	1.9771e-08	1.61129e-08
8.87_632.634414	8.87	632.634	C42 H82 O2 N1	Cer(m18:1_24:1)	M+H	B	Cer(m42:2)	(m18:1_24:1)	(m18:1)	(24:1)	NA	NA	NA	Sphingolipids,SP	Glycosphingolipids	Cer	NA	NA	NA	1.75444e-08	3.11489e-08	1.57912e-08	1.76737e-08	5.96418e-09	2.18989e-08	1.97872e-08	2.09715e-08	1.54983e-08	1.66101e-08	1.47426e-08	2.3069e-08	1.62559e-08	1.45836e-08	3.00518e-08	2.33731e-08	1.616e-08	1.78054e-08	2.13596e-08	1.74178e-08	1.78722e-08	1.9057e-08	2.25433e-08	2.74442e-08	7.67826e+06	1.72939e-08	2.49022e-08	1.74807e-08	1.9771e-08	1.61129e-08
8.89_606.619554	8.89	606.618	C40 H80 O2 N1	Cer(m18:1_22:0)	M+H	B	Cer(m40:1)	(m18:1_22:0)	(m18:1)	(22:0)	NA	NA	NA	Sphingolipids,SP	Glycosphingolipids	Cer	NA	NA	NA	1.75444e-08	3.11489e-08	1.57912e-08	1.76737e-08	5.96418e-09	2.18989e-08	1.97872e-08	2.09715e-08	1.54983e-08	1.66101e-08	1.47426e-08	2.3069e-08	1.62559e-08	1.45836e-08	3.00518e-08	2.33731e-08	1.616e-08	1.78054e-08	2.13596e-08	2.92757e+06	1.78722e-08	1.9057e-08	2.25433e-08	2.74442e-08	1.60662e-08	1.72939e-08	2.49022e-08	1.74807e-08	1.9771e-08	1.61129e-08
2.9_756.55345	2.9	756.551	C40 H80 O8 N1 P1 Na1	MePC(31:0)	M+Na	C	MePC(31:0)	(31:0)	(31:0)	NA	NA	NA	NA	NA	NA	MePC	NA	NA	NA	1.75444e-08	3.11489e-08	1.57912e-08	1.76737e-08	5.96418e-09	2.18989e-08	1.97872e-08	2.09715e-08	2.36668e+06	1.66101e-08	1.47426e-08	2.3069e-08	1.62559e-08	1.45836e-08	3.00518e-08	2.33731e-08	1.616e-08	1.78054e-08	2.13596e-08	1.74178e-08	1.78722e-08	1.9057e-08	2.25433e-08	2.74442e-08	1.60662e-08	1.72939e-08	2.49022e-08	1.74807e-08	1.9771e-08	1.61129e-08
3.3_443.388501	3.3	443.388	C30 H51 O2	CmE(2:0)	M+H	C	CmE(2:0)	(2:0)	(2:0)	NA	NA	NA	NA	NA	NA	CmE	NA	NA	NA	1.75444e-08	3.11489e-08	1.57912e-08	1.76737e-08	5.96418e-09	2.18989e-08	1.97872e-08	2.09715e-08	1.54983e-08	1.66101e-08	1.47426e-08	2.3069e-08	1.62559e-08	5.53968e+06	3.00518e-08	2.33731e-08	1.616e-08	1.78054e-08	2.13596e-08	1.74178e-08	1.78722e-08	1.9057e-08	2.25433e-08	2.74442e-08	1.60662e-08	1.72939e-08	2.49022e-08	1.74807e-08	1.9771e-08	1.61129e-08
4.6_689.558565333333	4.6	689.559	C38 H78 O6 N2 P1	SM(d33:1)	M+H	C	SM(d33:1)	(d33:1)	(d33:1)	NA	NA	NA	NA	Sphingolipids,SP	Sphingolipids	SM	NA	NA	NA	1.75444e-08	3.11489e-08	1.57912e-08	1.76737e-08	1.68418e+06	2.18989e-08	1.97872e-08	2.09715e-08	3.77328e+06	1.66101e-08	1.47426e-08	2.3069e-08	1.62559e-08	1.45836e-08	3.00518e-08	2.33731e-08	1.616e-08	1.78054e-08	2.13596e-08	1.74178e-08	1.78722e-08	1.9057e-08	2.25433e-08	2.74442e-08	1.60662e-08	2.9275e+06	2.49022e-08	1.74807e-08	1.9771e-08	1.61129e-08
4.74_780.553163	4.74	780.554	C44 H79 O8 N1 P1	PC(36:5)	M+H	C	PC(36:5)	(36:5)	(36:5)	NA	NA	NA	NA	Glycerophospholipids,GP	P-Choline	PC	NA	NA	NA	1.75444e-08	3.11489e-08	1.57912e-08	1.76737e-08	1.69337e+06	2.18989e-08	1.97872e-08	2.09715e-08	1.54983e-08	1.66101e-08	1.47426e-08	2.3069e-08	1.62559e-08	1.45836e-08	3.00518e-08	2.33731e-08	1.616e-08	1.78054e-08	2.13596e-08	1.74178e-08	1.78722e-08	1.9057e-08	2.25433e-08	2.74442e-08	1.60662e-08	4.46561e+06	2.49022e-08	1.74807e-08	1.9771e-08	1.61129e-08
4.93_782.569108	4.93	782.567	C42 H82 O8 N1 P1 Na1	MePC(33:1)	M+Na	C	MePC(33:1)	(33:1)	(33:1)	NA	NA	NA	NA	NA	NA	MePC	NA	NA	NA	1.75444e-08	3.11489e-08	1.57912e-08	1.76737e-08	5.96418e-09	2.18989e-08	1.97872e-08	2.09715e-08	1.54983e-08	1.66101e-08	1.47426e-08	2.3069e-08	1.62559e-08	1.45836e-08	3.00518e-08	2.33731e-08	1.616e-08	1.78054e-08	2.13596e-08	1.74178e-08	1.78722e-08	1.9057e-08	2.25433e-08	2.74442e-08	1.60662e-08	1.72939e-08	2.49022e-08	1.74807e-08	1.9771e-08	1.61129e-08
4.93_782.569558	4.93	782.569	C44 H81 O8 N1 P1	PC(36:4)	M+H	C	PC(36:4)	(36:4)	(36:4)	NA	NA	NA	NA	Glycerophospholipids,GP	P-Choline	PC	NA	NA	NA	1.75444e-08	3.11489e-08	1.57912e-08	1.76737e-08	5.96418e-09	2.18989e-08	1.97872e-08	2.09715e-08	1.54983e-08	1.66101e-08	1.47426e-08	2.3069e-08	1.62559e-08	1.45836e-08	3.00518e-08	2.33731e-08	1.616e-08	1.78054e-08	2.13596e-08	1.74178e-08	1.78722e-08	1.9057e-08	2.25433e-08	2.74442e-08	1.60662e-08	1.72939e-08	2.49022e-08	1.74807e-08	1.9771e-08	1.61129e-08
5.21_703.574740275862	5.21	703.575	C39 H80 O6 N2 P1	SM(d34:1)	M+H	C	SM(d34:1)	(d34:1)	(d34:1)	NA	NA	NA	NA	Sphingolipids,SP	Sphingolipids	SM	NA	NA	NA	1.22217e-08	2.59817e-08	1.64772e+07	1.88632e+07	3.38954e+07	6.48617e+06	1.08642e+07	1.64315e-08	1.00537e+08	1.95284e+07	2.52842e+07	5.50881e+06	3.14249e+07	2.14958e+07	2.83233e-08	1.87015e-08	9.9711e+06	3.87845e+07	2.15864e-08	1.23987e-08	1.17901e-08	4.09939e+06	2.32383e-08	4.71792e+06	7.51292e+06	4.34217e+07	2.12041e-08	1.23099e-08	7.05584e+06	1.28386e+07
5.22_725.555764333333	5.22	725.559	C41 H78 O6 N2 P1	SM(d36:4)	M+H	C	SM(d36:4)	(d36:4)	(d36:4)	NA	NA	NA	NA	Sphingolipids,SP	Sphingolipids	SM	NA	NA	NA	1.75444e-08	3.11489e-08	1.57912e-08	1.76737e-08	2.91458e+06	2.18989e-08	1.97872e-08	2.09715e-08	8.09674e+06	1.66101e-08	1.47426e-08	2.3069e-08	1.62559e-08	1.45836e-08	3.00518e-08	2.33731e-08	1.616e-08	1.78054e-08	2.13596e-08	1.74178e-08	1.78722e-08	1.9057e-08	2.25433e-08	2.74442e-08	1.60662e-08	4.74208e+06	2.49022e-08	1.74807e-08	1.9771e-08	1.61129e-08
5.22_806.569025	5.22	806.567	C44 H82 O8 N1 P1 Na1	MePC(35:3)	M+Na	C	MePC(35:3)	(35:3)	(35:3)	NA	NA	NA	NA	NA	NA	MePC	NA	NA	NA	1.75444e-08	3.11489e-08	1.57912e-08	1.76737e-08	2.00208e+06	2.18989e-08	1.97872e-08	2.09715e-08	1.54983e-08	1.66101e-08	1.47426e-08	2.3069e-08	1.62559e-08	1.45836e-08	3.00518e-08	2.33731e-08	1.616e-08	1.78054e-08	2.13596e-08	1.74178e-08	1.78722e-08	1.9057e-08	2.25433e-08	2.74442e-08	1.60662e-08	1.72939e-08	2.49022e-08	1.74807e-08	1.9771e-08	1.61129e-08
5.29_747.567861142857	5.29	747.566	C40 H80 O8 N2 P1	SM(d34:1)(rep)	M+HCOO	C	SM(d34:1)	(d34:1)	(d34:1)	NA	NA	NA	NA	Sphingolipids,SP	Sphingolipids	SM	NA	NA	NA	1.85407e-08	3.29179e-08	1.6688e-08	3.37766e+06	3.98211e+06	2.31425e-08	2.0911e-08	2.21624e-08	1.63785e-08	1.75533e-08	1.55798e-08	2.4379e-08	3.77439e+06	1.54118e-08	3.17585e-08	2.47005e-08	1.70777e-08	6.26033e+06	2.25726e-08	1.84069e-08	1.88871e-08	2.01393e-08	2.38235e-08	2.90027e-08	1.69786e-08	7.16058e+06	2.63164e-08	1.84735e-08	2.08938e-08	1.70279e-08
5.31_706.537449666667	5.31	706.538	C38 H77 O8 N1 P1	PC(30:0)	M+H	C	PC(30:0)	(30:0)	(30:0)	NA	NA	NA	NA	Glycerophospholipids,GP	P-Choline	PC	NA	NA	NA	1.75444e-08	3.11489e-08	1.57912e-08	1.76737e-08	2.13362e+06	2.18989e-08	1.97872e-08	2.09715e-08	2.87303e+06	1.66101e-08	1.47426e-08	2.3069e-08	1.62559e-08	1.45836e-08	3.00518e-08	2.33731e-08	1.616e-08	1.78054e-08	2.13596e-08	1.74178e-08	1.78722e-08	1.9057e-08	2.25433e-08	2.74442e-08	1.60662e-08	1.72939e-08	2.49022e-08	1.74807e-08	1.9771e-08	1.61129e-08
5.42_729.5905005	5.42	729.591	C41 H82 O6 N2 P1	SM(d36:2)	M+H	C	SM(d36:2)	(d36:2)	(d36:2)	NA	NA	NA	NA	Sphingolipids,SP	Sphingolipids	SM	NA	NA	NA	1.75444e-08	3.11489e-08	1.57912e-08	1.76737e-08	1.36611e+06	2.18989e-08	1.97872e-08	2.09715e-08	5.44398e+06	1.66101e-08	1.47426e-08	2.3069e-08	1.62559e-08	1.45836e-08	3.00518e-08	2.33731e-08	1.616e-08	1.78054e-08	2.13596e-08	1.74178e-08	1.78722e-08	1.9057e-08	2.25433e-08	2.74442e-08	1.60662e-08	1.72939e-08	2.49022e-08	1.74807e-08	1.9771e-08	1.61129e-08
5.49_732.554441571429	5.49	732.554	C40 H79 O8 N1 P1	PC(32:1)	M+H	C	PC(32:1)	(32:1)	(32:1)	NA	NA	NA	NA	Glycerophospholipids,GP	P-Choline	PC	NA	NA	NA	1.85407e-08	3.29179e-08	7.82854e+06	1.86774e-08	4.41081e+06	2.31425e-08	2.0911e-08	2.21624e-08	8.34017e+06	1.75533e-08	7.07905e+06	2.4379e-08	1.71791e-08	6.77808e+06	3.17585e-08	2.47005e-08	1.70777e-08	9.83643e+06	2.25726e-08	1.84069e-08	1.88871e-08	2.01393e-08	2.38235e-08	2.90027e-08	1.69786e-08	1.8276e-08	2.63164e-08	1.84735e-08	2.08938e-08	1.70279e-08
5.7_705.5901685	5.7	705.591	C39 H82 O6 N2 P1	SM(d34:0)	M+H	C	SM(d34:0)	(d34:0)	(d34:0)	NA	NA	NA	NA	Sphingolipids,SP	Sphingolipids	SM	NA	NA	NA	1.75444e-08	3.11489e-08	1.57912e-08	1.76737e-08	1.8942e+06	2.18989e-08	1.97872e-08	2.09715e-08	3.73745e+06	1.66101e-08	1.47426e-08	2.3069e-08	1.62559e-08	1.45836e-08	3.00518e-08	2.33731e-08	1.616e-08	1.78054e-08	2.13596e-08	1.74178e-08	1.78722e-08	1.9057e-08	2.25433e-08	2.74442e-08	1.60662e-08	1.72939e-08	2.49022e-08	1.74807e-08	1.9771e-08	1.61129e-08
5.7_808.5862	5.7	808.583	C44 H84 O8 N1 P1 Na1	MePC(35:2)	M+Na	C	MePC(35:2)	(35:2)	(35:2)	NA	NA	NA	NA	NA	NA	MePC	NA	NA	NA	1.75444e-08	3.11489e-08	1.57912e-08	1.76737e-08	5.96418e-09	2.18989e-08	1.97872e-08	2.09715e-08	1.54983e-08	1.66101e-08	1.47426e-08	2.3069e-08	1.62559e-08	1.45836e-08	3.00518e-08	2.33731e-08	1.616e-08	1.78054e-08	2.13596e-08	1.74178e-08	1.78722e-08	1.9057e-08	2.25433e-08	2.74442e-08	1.60662e-08	1.72939e-08	2.49022e-08	1.74807e-08	1.9771e-08	1.61129e-08
5.79_758.568793933333	5.79	758.569	C42 H81 O8 N1 P1	PC(34:2)	M+H	C	PC(34:2)	(16:0_18:2)	(16:0)	(18:2)	NA	NA	NA	Glycerophospholipids,GP	P-Choline	PC	NA	NA	NA	1.33786e-08	2.41781e-08	2.70455e+07	1.28884e+07	2.60901e+07	1.57163e+07	1.17141e+07	1.60291e-08	1.1863e+08	4.36468e+07	3.00985e+07	9.31612e+06	2.84099e+07	4.65013e+07	1.28086e+07	1.79316e-08	1.14088e+07	8.33201e+07	1.92586e-08	1.32655e-08	1.36882e-08	1.45094e-08	6.53074e+06	2.09242e-08	1.30672e+07	5.07482e+07	1.94887e-08	1.3321e-08	1.51357e+07	1.7935e+07
5.79_780.550341	5.79	780.551	C42 H80 O8 N1 P1 Na1	PC(34:2)(rep)	M+Na	C	PC(34:2)	(16:0_18:2)	(16:0)	(18:2)	NA	NA	NA	Glycerophospholipids,GP	P-Choline	PC	NA	NA	NA	1.75444e-08	3.11489e-08	1.57912e-08	1.76737e-08	5.96418e-09	2.18989e-08	1.97872e-08	2.09715e-08	6.174e+06	1.66101e-08	1.47426e-08	2.3069e-08	1.62559e-08	1.45836e-08	3.00518e-08	2.33731e-08	1.616e-08	1.78054e-08	2.13596e-08	1.74178e-08	1.78722e-08	1.9057e-08	2.25433e-08	2.74442e-08	1.60662e-08	1.72939e-08	2.49022e-08	1.74807e-08	1.9771e-08	1.61129e-08
6.66_834.601198	6.66	834.598	C46 H86 O8 N1 P1 Na1	MePC(37:3)	M+Na	C	MePC(37:3)	(37:3)	(37:3)	NA	NA	NA	NA	NA	NA	MePC	NA	NA	NA	1.75444e-08	3.11489e-08	1.57912e-08	1.76737e-08	5.96418e-09	2.18989e-08	1.97872e-08	2.09715e-08	1.54983e-08	1.66101e-08	1.47426e-08	2.3069e-08	1.62559e-08	1.45836e-08	3.00518e-08	2.33731e-08	1.616e-08	1.78054e-08	2.13596e-08	1.74178e-08	1.78722e-08	1.9057e-08	2.25433e-08	2.74442e-08	1.60662e-08	1.72939e-08	2.49022e-08	1.74807e-08	1.9771e-08	1.61129e-08
6.98_782.566502	6.98	782.567	C42 H82 O8 N1 P1 Na1	PC(34:1)(rep)	M+Na	C	PC(34:1)	(16:0_18:1)	(16:0)	(18:1)	NA	NA	NA	Glycerophospholipids,GP	P-Choline	PC	NA	NA	NA	1.75444e-08	3.11489e-08	1.57912e-08	1.76737e-08	2.53898e+06	2.18989e-08	1.97872e-08	2.09715e-08	1.54983e-08	1.66101e-08	1.47426e-08	2.3069e-08	1.62559e-08	1.45836e-08	3.00518e-08	2.33731e-08	1.616e-08	1.78054e-08	2.13596e-08	1.74178e-08	1.78722e-08	1.9057e-08	2.25433e-08	2.74442e-08	1.60662e-08	1.72939e-08	2.49022e-08	1.74807e-08	1.9771e-08	1.61129e-08
6.99_760.584305272727	6.99	760.585	C42 H83 O8 N1 P1	PC(34:1)	M+H	C	PC(34:1)	(16:0_18:1)	(16:0)	(18:1)	NA	NA	NA	Glycerophospholipids,GP	P-Choline	PC	NA	NA	NA	1.48797e-08	2.74765e-08	4.08069e+07	3.38711e+07	5.04566e+07	1.45553e+07	2.34075e+07	1.84912e-08	1.15129e+08	5.23e+07	6.14104e+07	9.94595e+06	5.80516e+07	5.32302e+07	1.19335e+07	2.05901e-08	1.60638e+07	7.32591e+07	1.83222e-08	1.51389e-08	1.21917e-08	7.60198e+06	8.88762e+06	8.65856e+06	1.72368e+07	8.41845e+07	8.52415e+06	1.50331e-08	2.74926e+07	2.60719e+07
7.18_786.600027448276	7.18	786.601	C44 H85 O8 N1 P1	PC(36:2)	M+H	C	PC(36:2)	(36:2)	(36:2)	NA	NA	NA	NA	Glycerophospholipids,GP	P-Choline	PC	NA	NA	NA	1.48757e-08	2.78017e-08	5.65839e+06	4.82432e+06	8.65027e+06	2.16393e+06	3.42835e+06	1.80613e-08	1.49946e+07	6.7073e+06	1.01866e+07	2.04132e+06	9.98805e+06	6.6218e+06	2.92071e+06	2.01709e-08	3.47292e+06	8.95048e+06	1.69688e-08	1.57666e-08	9.78471e-09	1.71162e-08	1.80488e-08	2.39974e-08	4.17767e+06	1.71055e+07	2.26719e-08	1.54226e-08	4.63327e+06	6.38313e+06
7.94_785.652230375	7.94	785.653	C45 H90 O6 N2 P1	SM(d40:2)	M+H	C	SM(d40:2)	(d40:2)	(d40:2)	NA	NA	NA	NA	Sphingolipids,SP	Sphingolipids	SM	NA	NA	NA	2.65159e-17	8.96455e-16	4.26298e-16	1.07553e-16	0.00903772	5.26052e-17	4.0604e-16	9.6916e-16	11.919	0.0378394	6.53615e-15	5.43654e-16	0.012246	1.39116e-14	5.43147e-16	5.03377e-16	1.89066e-16	1.40189e-18	9.57806e-15	3.07091e-17	9.25663e-20	4.94766e-17	1.46369e-14	8.32799e-17	2.30945e-16	0.00652017	1.54199e-15	2.85341e-17	3.9587e-16	0.00282976
7.99_788.615532896552	7.99	788.616	C44 H87 O8 N1 P1	PC(36:1)	M+H	C	PC(36:1)	(18:0_18:1)	(18:0)	(18:1)	NA	NA	NA	Glycerophospholipids,GP	P-Choline	PC	NA	NA	NA	9.34547e-09	2.72695e-08	1.09237e+07	7.92892e+06	1.59739e+07	4.57354e+06	6.93265e+06	1.77359e-08	5.46578e+07	1.39083e+07	2.13927e+07	3.68607e+06	2.16978e+07	2.32206e+07	2.5063e-08	2.02312e-08	5.22296e+06	1.01954e+07	3.98484e+06	1.06093e-08	6.14982e-09	1.46476e-08	6.39134e+06	2.23265e-08	4.97069e+06	2.51095e+07	2.16706e-08	9.98872e-09	1.62228e+07	1.13351e+07
8.21_799.668363	8.21	799.669	C46 H92 O6 N2 P1	SM(d41:2)	M+H	C	SM(d41:2)	(d41:2)	(d41:2)	NA	NA	NA	NA	Sphingolipids,SP	Sphingolipids	SM	NA	NA	NA	1.75444e-08	3.11489e-08	1.57912e-08	1.76737e-08	5.96418e-09	2.18989e-08	1.97872e-08	2.09715e-08	5.89467e+06	1.66101e-08	1.47426e-08	2.3069e-08	1.62559e-08	1.45836e-08	3.00518e-08	2.33731e-08	1.616e-08	1.78054e-08	2.13596e-08	1.74178e-08	1.78722e-08	1.9057e-08	2.25433e-08	2.74442e-08	1.60662e-08	1.72939e-08	2.49022e-08	1.74807e-08	1.9771e-08	1.61129e-08
8.23_947.658643	8.23	947.658	C51 H96 O13 N0 P1	PI(42:2)	M+H	C	PI(42:2)	(42:2)	(42:2)	NA	NA	NA	NA	Glycerophospholipids,GP	P-Inositol	PI	NA	NA	NA	1.75444e-08	3.11489e-08	1.57912e-08	1.76737e-08	2.52972e+06	2.18989e-08	1.97872e-08	2.09715e-08	1.54983e-08	1.66101e-08	1.47426e-08	2.3069e-08	1.62559e-08	1.45836e-08	3.00518e-08	2.33731e-08	1.616e-08	1.78054e-08	2.13596e-08	1.74178e-08	1.78722e-08	1.9057e-08	2.25433e-08	2.74442e-08	1.60662e-08	1.72939e-08	2.49022e-08	1.74807e-08	1.9771e-08	1.61129e-08
8.33_813.684255571429	8.33	813.684	C47 H94 O6 N2 P1	SM(d42:2)	M+H	C	SM(d42:2)	(d42:2)	(d42:2)	NA	NA	NA	NA	Sphingolipids,SP	Sphingolipids	SM	NA	NA	NA	1.45635e-08	2.23079e-08	1.00466e+07	1.28518e+07	1.84882e+07	1.8426e-08	5.38573e+06	1.45853e-08	4.3285e+07	1.15436e+07	1.02095e-08	1.69687e-08	1.92477e+07	1.01835e+07	2.27573e-08	1.59872e-08	3.80965e+06	2.44917e+07	1.47221e-08	1.57825e-08	7.90914e-09	1.53406e-08	1.58571e-08	2.02319e-08	1.2432e-08	3.78493e+07	1.85312e-08	1.53764e-08	1.35756e-08	9.37538e+06
9.26_891.705626	9.26	891.705	C50 H100 O10 N0 P1	PG(44:0)	M+H	C	PG(44:0)	(44:0)	(44:0)	NA	NA	NA	NA	Glycerophospholipids,GP	P-Glycerol	PG	NA	NA	NA	1.75444e-08	3.11489e-08	1.57912e-08	1.76737e-08	2.06957e+07	2.18989e-08	1.97872e-08	2.09715e-08	1.54983e-08	1.66101e-08	1.47426e-08	2.3069e-08	1.62559e-08	1.45836e-08	3.00518e-08	2.33731e-08	1.616e-08	1.78054e-08	2.13596e-08	1.74178e-08	1.78722e-08	1.9057e-08	2.25433e-08	2.74442e-08	1.60662e-08	1.72939e-08	2.49022e-08	1.74807e-08	1.9771e-08	1.61129e-08
0.75_274.273978	0.75	274.274	C16 H36 O2 N1	SPH(d16:0)	M+H	D	SPH(d16:0)	(d16:0)	(d16:0)	NA	NA	NA	NA	NA	NA	SPH	NA	NA	NA	1.75444e-08	3.11489e-08	1.57912e-08	1.76737e-08	5.96418e-09	2.18989e-08	1.97872e-08	2.09715e-08	1.54983e-08	1.66101e-08	1.47426e-08	2.3069e-08	1.62559e-08	1.45836e-08	4.01636e+09	2.33731e-08	1.616e-08	1.78054e-08	2.13596e-08	1.74178e-08	1.78722e-08	1.9057e-08	2.25433e-08	2.74442e-08	1.60662e-08	1.72939e-08	2.49022e-08	1.74807e-08	1.9771e-08	1.61129e-08
0.86_272.258550522727	0.86	272.258	C16 H34 O2 N1	SPH(d16:1)	M+H	D	SPH(d16:1)	(d16:1)	(d16:1)	NA	NA	NA	NA	NA	NA	SPH	NA	NA	NA	4.6486e+07	8.88078e+07	3.29564e+07	4.54444e+07	1.69189e+07	6.81152e+07	6.81391e+07	4.74418e+07	3.40048e+07	5.61748e+07	2.92518e+07	6.74353e+07	4.45976e+07	4.00517e+07	9.0929e+07	7.20152e+07	5.442e+07	4.30239e+07	5.18905e+07	4.74618e+07	4.91342e+07	3.74545e+07	5.44087e+07	6.13777e+07	4.70171e+07	5.35871e+07	1.74261e+08	4.79686e+07	7.40222e+07	3.75776e+07
0.87_304.284517	0.87	304.285	C17 H38 O3 N1	SPH(t17:0)	M+H	D	SPH(t17:0)	(t17:0)	(t17:0)	NA	NA	NA	NA	NA	NA	SPH	NA	NA	NA	1.75444e-08	3.11489e-08	1.57912e-08	1.76737e-08	5.96418e-09	2.18989e-08	1.97872e-08	2.09715e-08	1.54983e-08	1.66101e-08	1.47426e-08	4.76056e+06	1.62559e-08	1.45836e-08	6.17545e+06	2.33731e-08	1.616e-08	1.78054e-08	2.13596e-08	1.74178e-08	1.78722e-08	1.9057e-08	2.25433e-08	2.74442e-08	1.60662e-08	1.72939e-08	8.47246e+06	1.74807e-08	4.37438e+06	1.61129e-08
1.55_358.367889	1.55	358.368	C22 H48 O2 N1	SPH(d22:0)	M+H	D	SPH(d22:0)	(d22:0)	(d22:0)	NA	NA	NA	NA	NA	NA	SPH	NA	NA	NA	1.75444e-08	3.11489e-08	1.57912e-08	1.76737e-08	5.96418e-09	2.18989e-08	1.97872e-08	2.09715e-08	1.54983e-08	1.66101e-08	1.47426e-08	2.3069e-08	1.62559e-08	1.45836e-08	3.00518e-08	2.33731e-08	1.616e-08	1.78054e-08	2.13596e-08	1.74178e-08	1.78722e-08	1.9057e-08	2.25433e-08	2.74442e-08	1.60662e-08	1.72939e-08	2.49022e-08	1.74807e-08	1.9771e-08	1.61129e-08
1.64_568.3627985	1.64	568.364	C59 H110 O16 P2	MLCL(50:2)	M-2H	D	MLCL(50:2)	(50:2)	(50:2)	NA	NA	NA	NA	NA	NA	MLCL	NA	NA	NA	1.75444e-08	3.11489e-08	1.57912e-08	1.76737e-08	5.96418e-09	2.18989e-08	1.97872e-08	2.09715e-08	1.54983e-08	1.66101e-08	1.94681e+06	2.3069e-08	2.15501e+06	1.45836e-08	3.00518e-08	2.33731e-08	1.616e-08	1.91088e+06	2.13596e-08	1.74178e-08	1.78722e-08	1.9057e-08	2.25433e-08	2.74442e-08	1.60662e-08	2.22002e+06	2.49022e-08	1.74807e-08	1.9771e-08	1.61129e-08
1.91_284.294716	1.91	284.295	C18 H38 O1 N1	SPH(m18:1)	M+H	D	SPH(m18:1)	(m18:1)	(m18:1)	NA	NA	NA	NA	NA	NA	SPH	NA	NA	NA	1.75444e-08	3.11489e-08	1.57912e-08	1.76737e-08	5.96418e-09	2.18989e-08	1.97872e-08	2.09715e-08	1.54983e-08	1.66101e-08	1.47426e-08	2.3069e-08	1.62559e-08	1.45836e-08	3.00518e-08	2.33731e-08	1.616e-08	1.78054e-08	2.13596e-08	1.74178e-08	1.78722e-08	1.9057e-08	2.25433e-08	2.74442e-08	1.60662e-08	1.72939e-08	2.49022e-08	1.74807e-08	1.9771e-08	1.61129e-08
[truncated: 26 more columns]
